# Supplementary material for: Effectiveness of an intervention designed based on the Health Action Process Approach on obesity surgery outcomes in patients who have undergone bariatric surgery after one year: A randomized controlled trial
Source: PLoS One. 2025 Apr 9;20(4):e0314316. doi: 10.1371/journal.pone.0314316 (PMC11981231; doi:10.1371/journal.pone.0314316)
Supplement: S3 File — (XLSX) [file pone.0314316.s003.xlsx]

## Sheet: Sheet1
time	group	weight	EDL	Lab Hb	Lab Hct	LabFe	Energy	Carbohydrat protein Fat			Monofat	saturatedfat polyfat		iron	zinc	folate	VitaminC	CHOLESTEROL calcium dietary			taskselfef1 taskselfef2taskselfef3			taskselfef1	4 action p1 actinp2		actionp3	tcopingp1tcoping2		tcoping3	tcoping4	trecovery1trecovery2trecovery3trisk1 trisk2					trisk3	trisk4	texpect1	tecpect2	texpect3	texpect4	intention1intention2 ftask1			ftask2	ftask3	factionp1	factionp2
Pre	Control	129	66.25	12.5	38.5	43	1327	142.9	42.94	66.36	20	11.8	29.57	8.73	4.5	153.8	18.8	373.9	237.8	7.28	4	3	2	4	4	4	4	5	4	4	4	2	4	5	5	4	5	5	5	5	5	5	5	2	2	3	4	4	3
Post	Control			11	37	42	1736	227.8	59.33	70.2	25	28.07	11.75	16.69	8.61	342.2	130.5	130.5	621	15.17	2	3	4	4	3	4	4	2	4	2	4	4	4	5	5	4	5	5	5	4	5	4	4	4	2	3	4	4	4
Pre	Control	105.3	57.76	14.5	41.8	90	1105	169.8	38.93	31.74	12	12.17	4.66	8.67	4.55	373	270.1	281.5	522	9.96	2	2	1	3	2	2	1	1	2	1	1	1	1	5	4	1	5	5	5	5	4	4	1	1	1	1	3	3	3
Post	Control			14.5	41	90	1310	185.3	56.56	41.71	17	16.8	7.67	10.69	6.08	261.3	126.4	122.6	668	14.85	4	3	5	3	5	3	2	4	5	4	5	4	5	5	5	5	5	5	5	5	5	5	5	3	3	5	5	3	4
Pre	Control	122	67.08	13.9	41	65	1813	284.1	70.53	46.19	15	15.97	10.61	34.49	7.46	140.8	115.9	382.7	769.5	17.94	2	4	4	2	2	2	2	2	2	2	2	5	5	5	5	5	5	5	5	5	5	4	4	4	4	4	4	4	4
Post	Control			13	39.6	66	1865	222.3	72.09	77.29	26	27.56	18.57	14.12	9.7	210	101	237.6	727.4	11.48	5	4	4	2	2	2	2	2	2	2	4	4	4	5	5	5	5	5	5	5	5	5	5	4	4	4	4	4	3
Pre	Control	155.8	53.92	18.6	50.2	103	1541	197.2	64.12	56.58	15	18.21	16.48	9.34	6.74	334.3	191	222.5	538.2	8.75	3	3	1	2	2	2	1	2	3	2	4	5	3	2	4	3	5	5	5	5	3	3	3	5	5	5	3	4	4
Post	Control			18.5	51.3	105	1628	162.1	75	76.31	34	27.68	6.69	9.59	13.93	272.8	189.2	261.8	454.3	13.64	3	3	2	3	3	3	2	2	2	2	3	3	3	4	4	4	4	5	5	5	5	2	3	4	4	4	3	3	4
Pre	Control	101.5	53.32	10	32	100	2430	403.7	110.5	31.6	10	10.98	6.42	30.17	7.71	146.1	52.3	110.6	1284	5.42	3	2	1	2	2	2	2	2	2	2	4	4	4	4	4	2	2	5	2	2	2	4	4	4	3	2	3	4	4
Post	Control			10.5	35	105	1461	194.9	56.04	58.62	10	22	7.51	12.36	8.56	302.7	144.3	136.8	725.3	21.27	4	4	2	3	4	4	4	4	4	5	5	5	5	5	2	3	3	3	1	3	4	4	5	3	5	4	4	4	4
Pre	Control	135.8	55.97	13.2	42.1	60	1584	161.5	80.84	69.92	18	16.17	17.3	10.28	8.57	150.3	25.85	173.1	630.1	9.4	1	1	5	3	4	4	5	5	4	3	5	4	5	5	5	2	4	5	5	5	5	4	4	4	4	4	3	4	4
Post	Control			13.4	43.5	63	1552	226.5	67.98	45.38	15	16.3	9.64	9.48	6.36	331.2	343.7	409.4	601	10.16	2	2	2	1	1	1	4	1	2	1	4	4	3	5	5	5	5	5	5	5	5	5	5	4	4	4	5	5	4
Pre	Control	128.1	54.74	13.7	40.5	125	1407	142.6	73.81	65.31	20	20.35	14.61	19.07	10.51	219.3	85.74	354.5	494.6	18.37	2	5	2	4	4	4	4	5	5	5	5	5	1	5	5	5	5	5	5	5	5	4	4	5	5	5	5	4	4
Post	Control			13.9	40	120	1943	285	64.27	67.23	19	24.53	17.64	10.66	8.4	283.3	89.73	190.9	896.2	18.64	4	5	2	4	4	4	4	4	4	4	4	4	2	5	5	5	4	5	5	5	5	1	1	5	4	5	4	4	4
Pre	Control	107.1	73.15	12	37	137	1080	126.1	77.43	29.69	8	13.38	4.64	7.96	4.41	238.2	73.08	215.6	525.4	9.27	5	5	5	4	5	4	5	2	4	4	5	5	5	5	5	5	5	5	5	5	5	5	5	1	2	2	4	3	3
Post	Control			11.5	38	138	1294	138.1	64.31	54.48	15	17.45	12.85	10.84	6.12	168.4	124.4	252.9	612.2	12.31	4	2	5	4	4	2	1	5	4	3	5	2	5	5	5	4	5	5	5	5	5	4	5	5	5	5	5	5	5
Pre	Control	93.3	52.28	12.3	32.7	28	2125	251.2	58.91	102.6	32	15.38	33.69	15.14	5.57	177.5	46.53	198.5	305.3	13.16	4	5	5	5	5	5	4	4	4	4	5	4	4	5	5	4	5	5	5	5	5	5	5	4	4	4	4	4	4
Post	Control			12.5	32.8	27	1941	266.8	58.51	74.66	17	12.88	6.98	9.48	6.33	284.2	106.4	518.7	266.3	13.12	3	4	4	2	2	3	1	4	3	3	4	4	3	5	5	4	5	5	5	5	5	4	4	2	2	2	3	3	3
Pre	Control	101.9	59.99	13.2	39.5	52	2821	411.7	124.7	78.36	15	18.63	11.15	20.41	8.59	390.5	211.4	221.1	743.4	22.49	1	4	1	2	4	4	3	2	2	4	1	1	1	3	3	3	3	5	5	4	3	3	1	1	1	1	3	1	1
Post	Control			13.5	40.3	49	2521	308.1	88.83	106.1	18	22.45	24.46	15.46	7.26	248.8	117.3	414.5	1940	12.11	1	4	1	2	4	4	3	2	2	4	1	1	1	4	4	5	5	5	5	4	5	4	1	1	1	1	3	1	1
Pre	Control	120.6	68.86	12	35.6	106	1864	218	55.54	92.16	25	20.14	23.82	14.63	7.26	244.8	39.46	377.9	298.8	20.03	2	4	5	2	2	5	5	4	5	5	5	4	4	5	2	4	4	5	4	5	5	5	4	5	5	5	4	5	4
Post	Control			12.5	34	108	1450	202.7	58.04	49.24	12	11.36	13.21	10.92	5.91	309.3	177.6	372.6	438.9	19.82	4	5	5	3	5	3	3	4	4	4	5	5	4	5	5	4	2	2	5	3	5	4	3	5	4	5	4	4	4
Pre	Control	105.9	47.27	13.9	40.8	66	1623	241.6	75.31	42.02	10	21.18	6.62	10.67	6.36	315.2	247.1	136.6	1001	21	2	3	3	3	4	4	3	2	3	3	4	4	4	5	5	3	4	5	5	5	5		3	3	4	5	3	3	3
Post	Control			14.6	41	41	864.6	132.4	26.92	28.33	8	9.9	8.81	6.17	3.14	143.1	112.1	87.34	370.1	10.98	2	2	2	3	2	2	2	2	5	2	5	5	5	5	5	4	5	5	5	5	5	3	3	4	4	4	4	4	4
Pre	Control	162	47.9	18.5	51	80	1141	179.8	47.45	28	8	13.18	5.17	10.59	3.99	177.6	73.06	97.51	488.9	7.4	4	3	3	3	3	3	3	3	3	3	3	3	4	2	2	4	5	5	5	4	4	4	4	4	4	4	4	3	3
Post	Control			19	50	79	1864	222.1	74.14	79.98	30	34.69	10.5	13.12	5.75	204.5	170.7	235.2	438	10.4	4	3	5	4	3	4	3	4	3	4	3	2	2	4	2	1	4	4	4	4	4	3	3	4	5	5	4	4	3
Pre	Control	98.3	44.36	13.1	38.3	70	1326	135.4	51.05	64.69	18	22.18	18.68	6.22	5.72	91.15	8.58	478.8	491.9	4.88	5	1	3	4	2	2	4	2	3	3	4	2	2	2	4	1	5	5	4	4	5	4	3	4	5	5	4	4	4
Post	Control			13.4	38.5	73	1134	94.86	78	49.44	21	14.49	7.78	9.39	8.02	112.4	22.13	273.3	207.4	3.56	5	1	3	4	2	2	4	2	3	3	4	2	2	2	4	1	5	5	4	4	5	4	3	4	4	4	3	3	4
Pre	Control	112.4	36.69	11.5	38.3	39	1137	139	48.51	46.78	16	12.39	13.67	9.65	5	221.7	79.91	544.1	394.7	12.42	1	5	5	4	4	4	3	5	5	5	5	5	5	4	4	3	5	5	2	5	5	5	5	4	4	4	4	4	4
Post	Control			11.6	38.5	39	1678	199.9	66.75	70.03	22	17.02	19.8	14.07	7.17	182.5	39.03	212.3	539	11.65	2	1	1	2	2	1	1	2	3	4	2	4	2	2	2	4	5	5	4	5	5	2	2	4	4	4	4	5	4
Pre	Control	110.3	60.08	13	41	46	1268	159.6	48.59	50.24	14	14.35	6.7	10.47	5.11	118.3	19.23	329	388.1	11.49	1	1	1	5	5	5	4	3	2	3	5	5	5	5	5	2	3	4	3	5	5	4	4	5	5	5	5	5	5
Post	Control			13.5	42	47	1531	223	60.5	48.01	10	25.59	7.31	10.68	7.79	250.6	172.5	165.8	1051	10.5	2	1	1	3	2	2	2	2	4	3	5	5	5	3	4	4	4	4	2	4	3	2	2	5	5	5	3	3	3
Pre	Control	101.9	51.26	13.5	39.4	61	1854	227	61.64	80.23	26	25.23	21.18	9.23	6.9	165.6	60.33	192.2	762.4	8.16	2	3	4	3	5	4	4	4	4	5	2	5	5	5	5	5	5	5	5	5	5	5	5	4	5	4	4	4	5
Post	Control			13.7	40	63	1526	209.9	50.55	57.07	14	13.92	24.7	11.09	4.34	327.7	108.1	188.5	394.3	15	4	5	2	5	4	5	3	4	4	5	5	4	4	4	5	3	5	5	5	5	5	4	5	5	4	4	4	4	4
Pre	Control	164.9	48.87	16.7	46.4	132	1854	276.7	75.22	54.1	12	16.46	7.68	20.11	9.95	624.9	96.2	135.6	729	31.23	3	4	2	3	5	5	5	5	4	5	4	3	2	5	5	4	5	4	4	4	4	4	4	2	2	2	3	3	3
Post	Control			16.9	45	125	2499	336.6	115.7	79.73	30	23.18	18.43	19.32	13.86	555.4	179.1	250	647.9	24.81	2	2	1	5	5	5	3	1	1	3	5	5	5	5	5	4	3	5	3	5	5	5	5	1	3	3	1	1	1
Pre	Control	145.7	40.82	13.6	41	96	1428	182.5	67.98	48.85	19	11.68	12.67	12.56	7.28	152.9	52.25	149.1	214	9.1	5	4	4	4	4	5	4	5	4	4	4	4	3	5	5	4	5	5	5	5	5	5	5	5	4	4	4	4	4
Post	Control			14	42	97	1666	252.4	68.65	47.13	16	14.78	11.89	17.8	9.46	757.7	197.5	316.2	505.1	11.1	4	4	4	4	4	4	4	3	4	4	4	4	3	5	5	5	4	5	5	5	5	4	4	5	5	4	4	5	4
Pre	Control	135.2	54.19	14	43	48	884.2	132.1	23.81	31.55	9	9.87	3.35	8.02	4.19	138.6	32.4	56.23	456.9	10	4	4	4	2	4	3	2	4	2	4	4	5	4	4	5	3	5	5	5	5	5	5	5	2	2	4	2	2	2
Post	Control			13.5	42	47	974	147.5	35.5	27.41	11	9.82	3.79	15.39	4.96	140.6	89.86	98.55	497.2	16.6	4	4	4	2	4	3	2	4	2	4	4	5	4	4	5	3	5	5	5	5	5	5	5	2	2	4	2	2	2
Pre	Control	96.8	60.18	12.2	39.2	52	1223	156.5	45.56	46.49	16	13.94	9.24	9.15	6.05	105.2	13.99	94.82	200.5	6.44	4	5	5	5	5	5	4	4	5	5	5	5	5	5	5	4	5	5	5	5	5	4	5	5	5	5	5	5	5
Post	Control			12.5	39.5	45	1588	236.8	61.43	44.99	18	15.12	5.96	13.69	7.8	150.5	106.9	96.26	330.4	12.05	4	5	4	3	5	5	4	4	5	5	5	4	4	5	5	5	5	5	5	5	5	4	4	4	5	5	5	5	5
Pre	Control	129.5	57.32	15.9	46.9	98	1273	179.7	58.54	35.2	12	13.58	6.08	13.07	7.11	139	7.45	395	484.5	7.37	1	5	5	3	4	2	4	4	4	3	4	4	4	2	5	5	2	5	5	4	5	2	2	5	4	5	4	4	3
Post	Control			16.5	43	111	2174	230.8	110.5	82.86	30	27.6	13.58	17.7	15.32	150.6	105.7	727.5	623.6	9.02	5	5	4	3	4	4	3	5	5	2	5	5	5	5	5	5	4	5	5	5	5	4	4	5	5	5	5	5	5
Pre	Control	102.2	26.03	12.5	40.5	85	875.6	72.81	40.19	47.3	15	12.46	14.55	6.11	5.2	103.6	16.42	561	144.9	4.35	4	4	4	4	4	3	3	3	3	4	3	4	3	4	5	5	4	4	5	5	5	3	3	4	4	4	4	5	4
Post	Control			13	41	87	1000	97.22	43.71	48.99	17	12.71	14.87	7.1	5.4	121	9.8	561	162.4	6.28	2	3	5	5	5	5	4	3	3	3	4	4	4	5	5	5	4	5	5	5	5	3	3	4	4	4	3	3	4
Pre	Control	119.8	58.33	12.9	38.8	47	1551	213.4	54.62	57.15	17	21.3	8.9	13.24	7.92	248.6	236.9	152.6	679.7	17.23	4	3	2	4	4	3	4	2	3	4	4	4	4	4	5	4	4	5	5	5	5	5	4	4	4	4	4	4	4
Post	Control			12.8	38.5	46	3893	391.2	70.5	187.1	62	57.28	50.17	48.24	34.31	340.3	251.7	288.6	1934	47.45	4	3	2	2	4	4	4	3	4	4	4	4	4	5	5	5	3	5	5	5	5	4	4	2	3	4	4	4	4
Pre	Control	99.8	66.72	11.6	35.4	85	1821	177.9	80.2	89.17	27	26	29.36	10.52	9.19	196.2	32.11	337.8	790.6	7.64	2	2	2	1	2	2	2	2	2	2	4	3	3	3	3	3	3	3	3	3	3	3	3	3	3	3	3	3	3
Post	Control			11.8	38.2	89	1303	196.1	53.91	34.14	9	12.24	3.11	10.01	4.44	108.6	28.2	101.1	653.2	10.94	4	5	4	1	5	5	4	4	5	5	4	3	5	5	5	5	5	5	5	5	5	5	4	5	4	4	4	5	3
Pre	Control	84.7	49.96	11	35	80	1164	135.6	55.59	45.06	15	21.15	4.52	6.8	6.88	170.5	82.73	213.7	476.9	7.72	2	4	2	5	5	4	4	4	3	3	5	5	5	4	4	1	3	5	5	5	5	3	3	4	2	4	4	4	4
Post	Control			12	35.5	85	959.9	159.5	32.04	24.04	7	6.69	6.88	4.6	4.12	191.4	154.4	61.7	254.7	11.46	3	3	3	4	4	4	4	4	4	4	5	5	5	5	5	3	3	5	5	5	5	5	5	4	4	4	4	4	4
Pre	Control	129.8	34.22				1886	205.8	88.29	84.07	21	43.51	13.42	15.89	13.73	708.9	160.5	256.1	1598	24.19	5	5	5	5	5	5	5	5	4	4	1	1	2	1	5	5	1	5	5	5	5	5	5	3	3	3	3	3	3
Post	Control						1718	248.2	67.56	53.21	17	18.03	12.85	10.5	6.91	168.7	97.97	158.6	594.2	13.35	3	4	2	4	4	4	4	4	4	4	5	5	5	5	5	5	5	5	5	5	5	4	5	4	4	5	4	4	4
Pre	Control	162.8	46.14	15	44	100	2013	286.7	73.68	65.72	34	18.92	7.72	18.07	12.5	362	15.81	144.6	494.6	22.82	5	5	4	3	4	2	5	5	2	4	5	5	5	4	5	3	5	5	5	4	1	3	3	5	5	5	4	4	4
Post	Control			15.5	43	102	1876	181.1	94.68	85.6	30	27.05	20.21	11.6	9.53	154.6	110.8	775.9	395.8	7.57	5	1	3	4	2	2	5	4	3	4	5	5	5	2	5	3	5	5	4	4	2	2	2	5	5	5	3	4	4
Pre	Control	121.3	59.42	13.6	40.8	121	1427	160.6	58.35	66.33	26	12.49	20.76	13.33	6.84	193	61.86	577.5	292.2	18.52	3	2	4	2	4	4	1	4	2	4	4	4	4	4	4	3	4	5	2	5	5	4	4	5	5	4	4	4	4
Post	Control			13	40	122	1611	197.9	53.53	68.39	23	29.6	10.38	8.97	7.32	123.4	11.91	233.8	440.7	5.05	4	4	5	1	1	2	4	1	2	2	5	4	4	4	4	1	4	5	5	5	5	1	1	3	2	4	4	4	4
Pre	Control	106.4	66.01	12.8	39	65	702.7	95.45	49.37	15.94	4	6.82	1.84	5.78	4.52	221.8	161.1	119.4	321.2	10.67	4	5	5	5	5	5	5	5	5	5	5	4	3	5	3	5	2	5	5	5	5	5	5	5	5	5	5	5	5
Post	Control			12.9	40	63	1049	180	33.95	21.18	5	11.28	1.77	8.54	3	56.44	1.16	95.99	431.5	4.31	5	5	5	5	4	5	5	5	5	5	4	2	1	5	5	4	5	5	4	5	5	5	5	5	5	5	5	5	5
Pre	Control	160	46.28	15	44	66	2368	316.3	93.6	82.25	27	26.05	22.46	18.44	10.62	184.3	31.71	255.8	670.3	14.47	1	3	4	5	5	3	2	3	5	4	1	2	1	5	5	4	1	5	5	5	5	3	4	5	4	5	3	4	4
Post	Control			14.9	45	65	1876	263.6	61.98	66.12	19	21.89	14.95	12.77	8.18	253.1	182.4	197.2	624.6	16.17	4	5	4	5	5	4	5	4	5	5	4	5	5	5	5	5	4	5	5	5	5	4	4	5	5	5	4	4	3
Pre	Control	109.3	54.21	13.1	41.7	70	1469	180	61.71	58.47	20	21.99	12.44	8.69	7.22	170.7	39.28	411.1	839.3	7.78	2	5	5	3	5	4	2	4	5	5	1	1	2	5	5	5	5	5	5	5	5	4	3	5	5	5	3	4	4
Post	Control			13.4	41.5	76	1780	205.2	78.84	72.98	24	31.25	9.83	10.19	9.37	212.3	108.5	252.3	469.9	12.69	5	5	5	4	5	4	4	3	5	5	5	4	4	5	5	5	5	5	5	5	5	4	5	5	4	5	4	4	5
Pre	Control	97.9	51.29	11.4	36.8	108	1448	168.5	59.48	60.76	20	18.37	14.38	9.76	7.23	163.5	99.66	445.3	434.5	8.73	4	5	4	5	5	4	3	2	4	4	5	5	4	5	5	5	4	5	5	5	5	5	5	3	4	4	4	4	4
Post	Control						2032	265.3	80.73	72.48	26	27.93	9.14	12.65	9.73	148.5	94.98	432.8	604.2	9.54	4	5	4	5	5	4	4	4	4	4	5	5	5	5	5	5	5	5	5	5	5	5	5	2	2	4	4	4	4
Pre	Control	155.3	52.75	15.5	45.1	90	1988	279.6	75.08	64.78	28	22.22	7.37	13.68	8.38	199.3	11.45	196.7	514.7	11.12	2	1	3	4	4	4	4	2	4	4	4	4	2	5	5	3	4	5	5	5	5	5	5	4	4	4	5	4	4
Post	Control			15	48.9	90	1424	198.1	63.77	44.08	14	19.04	6.66	10.03	5.66	185.2	90.86	160.4	666.3	9.51	5	4	4	3	4	3	3	4	3	4	2	2	2	5	4	4	4	4	4	4	4	4	4	4	4	4	4	4	4
Pre	Control	148.3	54.54	14.2	43.2	39	1542	257.1	66.42	30.16	9	15.18	2.64	16.23	9.19	564	131.1	113.7	578	23.94	4	5	2	2	4	4	5	2	4	4	1	2	2	4	4	5	4	5	4	4	5	5	5	4	4	4	4	4	4
Post	Control			14.4	43.4	41	2204	226.8	82.2	102.7	39	27.36	15.1	13.06	11.09	165.6	24.32	451.3	1017	10.25	4	4	4	2	4	2	4	2	3	4	1	1	1	3	4	5	4	4	5	5	5	4	4	4	4	4	4	4	4
Pre	Control	109.4	55.12	14	41	87	1474	183.2	54.88	59.3	17	21.67	14.38	9.85	6.92	158.9	44.17	301.6	735.9	8.26	5	4	5	5	5	5	2	2	4	5	2	2	4	5	5	5	5	5	5	5	5	5	5	5	5	5	5	5	5
Post	Control			13	41	88	1494	187.4	59.7	56.83	16	18.89	14.67	9.48	7.03	211.2	70.59	145.4	627.4	7.66	2	5	2	4	5	5	2	2	5	4	5	5	2	5	5	5	5	5	5	5	5	5	5	5	5	5	5	5	5
Pre	Control	132.6	42.28				2313	328.5	79.48	77.94	24	25.19	20.64	15.67	6.7	160.6	110.6	423.7	1009	18.96	2	4	2	4	4	4	2	2	2	3	4	2	4	2	3	3	4	4	3	4	4	3	3	3	3	3	4	2	2
Post	Control						1993	264.5	60.89	80.58	20	23.07	20.43	8.88	8.57	228.2	122.3	248.3	1026	12.88	4	3	2	4	2	2	1	1	2	2	2	2	2	2	2	1	2	2	4	2	4	2	2	4	4	3	2	4	4
Pre	Control	134.5	35.72				2189	316.8	92.13	61.44	21	17.18	10.94	17.44	10.44	312.5	211.7	1025	694.7	12.14	4	5	5	5	5	5	3	1	4	5	3	5	4	5	5	5	5	5	5	5	5	5	3	5	5	5	5	5	5
Post	Control						2172	207.2	95.84	107.8	35	45.01	18.97	16.23	14.66	273.1	202.9	742.4	665.3	17.27	1	5	1	5	5	5	4	1	4	3	5	4	4	4	5	5	5	5	5	5	5	4	4	5	5	4	4	4	5
Pre	Control	91.6	53.54	12.9	39.3	137	1772	227.4	55.86	72.66	26	14.99	8.9	13.95	6.15	139.3	47.44	134.4	772	11.32	1	1	1	1	1	1	1	1	1	1	1	1	1	2	2	5	2	5	5	5	5	1	1	1	1	1	1	1	1
Post	Control			13	39	138	2038	235.6	90.56	80.95	25	19.66	23.76	11.82	8.75	172.3	17	276.2	429.4	6.82	1	1	1	1	1	1	1	1	1	1	1	1	1	4	4	4	2	5	1	4	4	1	1	1	1	1	1	1	1
Pre	Control	144.5	74.67	16	49	127	1395	177.6	62.12	50.36	18	18.57	7.34	10.68	6.03	235.8	102.9	579.6	688.1	11.06	2	5	4	1	1	2	2	4	2	2	1	1	2	2	2	2	2	2	2	2	2	1	1	4	4	4	3	3	4
Post	Control						2056	276	81.87	71.23	14	9.93	8.54	11.35	6.09	197.7	24.53	669.6	482.5	5.38	4	4	2	1	1	1	1	2	1	1	1	1	1	2	1	1	5	4	1	1	1	3	3	2	1	1	1	1	1
Pre	Control	89.6	59.92	11.8	36.6	84	1585	127.4	106.2	73.28	26	22.67	17.23	11.35	10.11	176.5	57.2	314	493.6	11.34	4	4	5	4	4	5	5	5	5	5	2	4	4	5	5	5	5	5	5	5	5	5	5	4	5	5	5	5	4
Post	Control			12	38.2	61	1144	156.4	45.2	40.22	14	17.88	3.62	7.5	6.59	216.4	171.1	364.7	570.2	13.04	4	1	5	4	5	5	5	4	5	5	4	5	5	5	5	5	5	5	5	5	5	5	5	5	5	5	5	5	5
Pre	Control	117.3	58.76	12.4	38.4	36	1485	204.9	66.79	46.68	14	13.4	14.01	14.18	5.9	374.2	155.8	545.7	881.6	16.44	3	5	4	5	2	3	5	5	5	4	4	5	4	4	5	5	5	5	5	5	5	4	4	2	3	3	2	3	3
Post	Control			12.1	37.4	34	1170	124.2	80.37	39.97	15	13.43	7.21	11.04	9.13	408.3	177.8	418.3	380	17.04	4	5	4	5	4	5	5	4	4	4	5	5	4	5	5	5	5	5	5	5	5	4	4	3	4	4	3	3	4
Pre	Control	84.1	33.23	14.3	43.5	93	2197	206.2	126.1	97.11	33	33.25	20.27	22.36	16.57	242.5	184.2	449.9	873.8	23.5	5	5	5	5	4	5	2	5	5	5	5	4	2	5	4	2	5	5	5	5	5	5	5	5	4	5	4	4	4
Post	Control			14.4	46.8	93	2247	229.7	119.3	101	47	31.52	14.15	14.39	14.87	405.9	247.6	529.5	949.7	28.42	4	4	4	5	5	5	4	5	4	3	5	5	5	4	5	2	3	5	5	5	5	4	4	4	4	4	4	5	5
Pre	Control	143.7	45.55	15.7	48.8	98	2935	407.2	83.82	116.3	37	29.06	21.75	19.6	10.46	251.3	70.27	179.7	332.9	17.07	2	2	4	5	5	5	5	5	4	4	2	1	1	5	4	1	1	5	5	5	5	5	5	4	5	4	4	4	4
Post	Control			16	48	98.5	1698	218	57.71	68.73	19	20.88	16.12	10.23	7.2	156.9	22.58	416.1	644.2	9.3	4	2	4	4	4	4	4	4	4	3	5	5	2	4	5	4	1	5	5	5	5	4	4	1	4	4	4	4	3
Pre	Control	110	83.91	11.1	33.3	51	1270	113.9	86.58	52.46	17	21.84	7.63	7.97	6.65	233.8	120.4	666.7	713.4	8.61	2	5	5	3	4	4	4	4	5	5	5	5	5	5	5	5	5	5	5	5	5	5	5	5	5	5	5	5	5
Post	Control			12	35	55	1214	181.1	44.58	35.24	11	12.64	5.38	8.43	4.4	185.4	152.1	336.2	417.9	11.77	5	5	5	4	5	5	4	4	5	5	4	5	2	5	5	3	5	5	5	5	5	5	4	5	5	5	5	5	5
Pre	Control	114	64.74	14.8	43	66	1219	112	53.42	62.56	20	22.52	14.54	8.4	6.95	205.6	30.03	667.5	682.8	8.22	4	4	5	5	5	5	5	5	5	5	5	5	5	5	5	2	5	5	5	5	5	3	4	2	4	2	5	4	4
Post	Control			14.9	43.5	65	974.4	101.5	57.37	38.95	15	14.18	2.66	6.29	9.04	253.2	170.7	548.2	632.2	9.1	4	5	5	4	5	3	5	4	4	4	5	4	4	4	4	4	4	4	4	5	4	4	3	5	5	4	5	5	5
Pre	Control	136.9	24.93	13.1	39.6	86	1110	122	47	49	14	14	17	8	5	119	14	405	317	8	3	4	4	4	5	4	4	3	3	4	5	5	3	5	5	5	5	4	5	5	5	5	5	3	3	4	4	4	4
Post	Control			13.5	40	85	1342	141.9	58.64	63.06	20	31.57	7.47	7.93	2.29	117.2	20.11	228.5	159.6	4.53	5	3	4	2	4	2	2	2	2	2	3	4	4	3	5	5	5	4	4	4	4	3	3	2	2	2	3	3	3
Pre	Control	101.1	63.21	12.3	36.3	88	1354	191.5	46.1	48.4	16	18.32	10.08	9.55	7.02	196.5	48.73	181.2	492.9	11.51	4	4	5	5	5	5	2	4	4	4	4	5	1	5	5	5	5	5	5	5	5	5	5	5	5	5	5	5	5
Post	Control			11.8	33.8	85	1797	213.1	51	79.4	17	23.6	11.95	11.98	9.01	308	160	483.3	1047	17.6	5	4	2	5	2	5	4	5	5	5	5	5	5	5	5	5	5	5	5	5	5	5	5	5	4	5	5	4	5
Pre	Control	132.3	51.51	14	46	140	2416	354.8	54.51	92.94	16	18.47	3.48	11.08	5.92	145.8	70.48	74.86	408.9	14.9	5	1	5	5	5	5	5	5	5	5	5	5	5	5	5	5	5	5	5	5	5	5	4	5	5	5	5	5	5
Post	Control			16	47	80	2269	335.1	65.5	69.84	22	27.73	6.24	18.03	10.25	428.4	115.4	610.6	651.7	21.74	5	1	5	5	5	5	4	2	5	5	5	5	5	5	5	1	1	5	5	5	5	5	5
Pre	Control	99.2	40.68	11.5	39	37	1153	179.8	42.02	31.84	8	12.48	9.03	8.21	3.77	159.3	96.28	80.87	536.2	9.79	5	5	3	5	4	5	4	2	5	5	5	5	5	2	1	2	4	5	5	5	5	5	5	5	5	5	4	4	5
Post	Control			12.5	38	42	3071	247.8	70.5	178.8	49	38.54	78.38	14.71	13.69	338.4	211.2	733.1	698.1	25.62	2	5	4	4	4	4	5	2	4	4	5	5	5	5	5	5	5	5	5	5	5	5	5	4	5	5	5	5	5
Pre	Intervention	103.9	54.8	14.6	44.7	48	2913	214.6	127.6	183.5	50	35.65	85.31	19.57	24.13	685.3	86.63	685.9	731.5	26.71	4	3	3	3	3	4	4	4	4	4	2	2	1	5	5	3	5	4	3	4	5	2	3	5	5	5	3	3	3
Post	Intervention			15.2	45.2	55	2406	290.9	98.64	72.59	27	19.62	18.01	16.8	10.31	495.7	205.7	441.3	621.2	16.26	2	3	3	4	2	2	2	5	2	2	3	3	2	2	4	5	5	3	3	1	5	1	1	5	2	5	4	4	3
Pre	Intervention	87.5	64.61	13.6	41.9	112	1484	189.4	66.56	54.92	16	21.15	12.36	13.82	9	511.6	61.92	471.9	920.9	19.23	5	4	3	5	5	5	3	4	4	5	5	3	3	5	5	5	5	5	5	5	5	5	5	4	4	4	5	5	5
Post	Intervention			14	42	113	1429	152	85.09	54.03	21	18.35	8.45	14.3	10.97	274.8	131.3	472.2	501.9	13.06	4	5	4	5	5	5	4	4	5	5	4	4	4	5	5	5	5	5	5	5	5	4	4	4	4	4	5	4	4
Pre	Intervention	146	51.4	15.8	46.7	80	1259	108.9	41.07	75.53	23	35.07	5.16	6.03	3.42	153.8	45.62	1029	175.7	7.62	2	2	3	3	4	4	5	5	4	4	5	4	4	5	4	3	4	2	4	5	5	4	3	2	4	4	4	3	4
Post	Intervention			16.9	47.8	85	1452	190.5	49	55.29	16	22.9	9.89	5.59	6.42	185.5	192.5	164.4	550.2	19.05	4	4	4	5	4	3	4	4	4	3	4	4	2	5	5	3	4	5	5	5	5	5	5	4	4	4	4	3	4
Pre	Intervention	120.6	66.62	12.5	34.1	34	1560	197.3	56.18	62.27	17	22.28	10.86	9.52	6.31	127.6	2.6	164.2	618.7	4.73	1	4	2	4	4	4	2	2	2	3	5	4	4	1	1	4	5	5	4	5	5	4	4	3	3	4	4	3	3
Post	Intervention			13.2	34.5	36	1287	169.8	61.17	48.08	12	10.99	5.99	10.5	3.28	66.89	6.86	107	171.4	4.69	4	4	3	3	4	4	4	1	4	4	1	3	2	5	5	4	5	5	2	5	5	5	4	2	2	2	3	3	3
Pre	Intervention	96	43.9	14.6	41.7	115	1249	132.5	69.39	48.83	20	9.96	12.93	11.21	7.13	289.1	17.17	600	222.9	3.22	4	5	4	5	4	3	5	5	5	3	5	5	2	5	5	4	1	5	5	5	5	5	4	4	4	1	3	3	3
Post	Intervention			15	42.7	117	1401	160.5	65.79	37.75	14	14.51	4.51	11.15	8.78	163.8	83.79	468.3	653.7	8.18	4	4	3	5	5	4	3	5	4	5	4	4	5	5	4	5	4	4	5	5	5	4	4	3	3	3	3	3	3
Pre	Intervention	145.7	49.94	12.1	34	78	2141	250	92.26	91.37	39	25.45	19.95	15.65	10.5	262.7	66.81	409.8	884.4	17.73	2	3	2	3	3	3	2	2	2	3	2	5	4	4	4	4	5	2	1	2	4	2	4	1	1	1	1	1	3
Post	Intervention			12.5	33	76	1980	221.5	72.17	93.91	31	18.82	37.31	11.64	12.82	222	182.4	289.3	494.8	18.14	2	1	2	5	4	4	1	1	2	2	4	4	4	5	5	5	5	4	3	4	5	4	3	2	3	2	3	3	3
Pre	Intervention	141.8	45.88	14	43.5	69	1478	230.6	48.83	42.42	11	16.55	9.05	14.87	6.7	371.4	60.7	187.6	597.6	15.15	2	1	3	2	5	1	2	1	2	3	2	2	1	4	5	5	5	5	5	5	5	3	3	1	2	1	2	1	1
Post	Intervention			13.5	42	65	2223	168	87.03	43.36	16	12.03	6.1	17.09	7.87	299.3	186.8	325.6	578.1	9.47	1	3	1	1	3	3	1	1	1	3	3	3	3	5	5	5	5	3	4	4	5	3	3	3	4	4	4	4	4
Pre	Intervention	115.1	17	13	40	61	1364	169.8	47	56.83		19.23	15.74	8.45	6.74	96.79	16.38	197.2	446	8.04	5	3	3	4	4	4	4	4	4	4	3	5	5	5	5	1	1	5	5	5	5	5	5	5	5	5	5	5	3
Pre	Intervention	106.4	68.95	13.5	38	68	2179	77.05	184.8	121.5	50	45.64	11.12	18.98	32.15	172.3	37.27	460.8	380.8	3.1	5	5	5	5	5	5	4	5	5	5	1	4	4	5	5	5	5	5	5	5	5	5	5	5	5	5	5	5	5
Post	Intervention			14.2	39.4	73	1441	115	114.61	40.08	19	9.54	7.36	22.7	25.6	274.3	81.41	114.6	323.2	5.8	5	5	3	4	5	5	4	5	5	4	5	2	1	5	5	5	5	5	5	5	5	3	3	5	5	5	5	5	5
Pre	Intervention	95.9	51.72	13.5	40.4	103	1064	110.9	79.33	36.04	12	14.48	4.76	10.16	9.7	278.8	138.1	170	481.5	12.38	4	4	5	5	5	5	5	5	4	4	5	5	5	5	5	1	5	5	5	5	5	5	5	4	5	5	5	5	5
Post	Intervention			13.2	41	104	1218	138.5	53	52.46	16	23.63	8.44	6.33	5.17	248.6	283.6	397.6	453.4	13.88	4	1	2	4	3	5	4	5	5	4	4	5	5	5	5	5	5	4	5	5	5	5	5	5	5	5	5	5	5
Pre	Intervention	87.7	54.9	10.5	31	40	562.6	68.92	33.2	17.84	2	3.39	0.48	4.15	1.38	89.89	4.38	90.11	189.2	1.85	5	3	1	3	1	3	1	1	3	3	1	4	4	1	3	5	4	3	4	4	5	1	1	3	1	4	4	3	4
Post	Intervention			11.45	31.3	35	1441	130	59.84	39.34	12	18.69	3.25	8.59	7.6	188.8	42.15	143	419	8.09	4	3	5	3	5	3	2	4	5	4	5	4	5	5	5	5	5	5	5	5	5	5	5	3	3	5	5	3	4
Pre	Intervention	112.8	44.09	12	34	67	1327	152.9	73.02	48.58	15	18.5	8.22	8.5	6.74	177.2	83.37	171.7	1189	8.97	4	4	4	2	4	4	4	4	4	2	4	2	4	5	5	4	4	5	5	5	5	4	4	5	5	5	4	5	4
Post	Intervention			11	32	68	2072	180.8	96.09	45.93	17	16.42	5.82	16.64	10.12	168.3	17.23	552.7	958	19.25	4	4	2	4	4	4	4	4	2	4	2	2	2	5	5	5	5	5	5	5	5	4	4	4	4	2	4	4	4
Pre	Intervention	138.5	46.25	14.5	42	50	1202	156.6	61.81	36.36	12	12.24	8.17	10.48	5.79	169.7	67.16	331.3	340.4	7.76	2	5	2	5	5	4	5	4	4	5	5	5	2	5	5	5	4	5	5	5	5	5	5	5	5	5	5	5	5
Post	Intervention			15.5	44	55	1444	126.7	106.5	57.41	15	13.28	14.07	12.6	6.15	187.5	90.47	410.8	454.9	12.52	5	5	4	4	5	5	5	5	5	5	5	5	4	5	5	4	5	5	5	5	5	5	5	5	5	5	5	5	5
Pre	Intervention	100.2	59.95	10	31.7	47	1256	160.8	44.56	50.21	16	14.82	15.08	7.5	6.25	122.2	92.27	137.5	347.8	9.62	2	1	3	5	5	5	4	5	3	3	2	2	2	5	5	4	5	5	5	4	5		4	5	5	5	4	4	5
Post	Intervention			10.5	31	46	1496	148.1	58.98	79.73	21	26.02	25.85	8.11	8.46	204.1	101.6	332.6	553.7	11.39	5	4	5	3	4	5	3	4	3	5	5	4	5	5	5	4	5	5	4	5	5	5	5	5	3	4	3	4	5
Pre	Intervention	90	43.24	15	46	63	1271	150.6	70.34	44.98	9	14.9	6.9	6.54	4.49	151	99.47	89.83	593.2	8.73	2	1	3	5	5	5	5	5	5	5	5	4	1	5	5	2	1	5	5	5	5	4	5	5	5	5	5	5	5
Post	Intervention			15.5	46.5	64	1848	221	89.14	69.13	24	26.1	6.24	9.53	13.06	223.3	169.1	257.3	555.4	13.09	4	4	4	4	4	4	3	3	3	3	4	3	4	4	4	4	3	4	5	5	4	4	4	5	5	5	5	5	5
Pre	Intervention	109.7	55.83	11.2	26	73	1355	142.6	62.45	64.68	21	24.18	10.59	9.51	4.5	135.4	65.56	150.1	649.6	13.25	5	4	5	5	5	3	5	5	3	3	5	5	4	5	5	5	5	5	4	5	5	5	5	5	4	5	4	3	3
Post	Intervention			12.5	36	40	1933	180.2	105.2	75.68	24	15.2	27.15	12.66	9.1	422	215.5	328.1	689	26.4	2	2	3	3	5	2	3	3	5	3	2	3	4	4	5	5	5	4	3	4	5	3	5	5	4	4	5	5	5
Pre	Intervention	139.6	50.46	15.3	45	93	1579	212	55.25	60.68	14	32.34	7.99	9.21	8.79	220.5	164.3	194.7	1150	17.07	1	5	5	3	3	4	5	5	5	5	5	5	5	5	4	1	1	5	5	5	5	4	4	5	4	4	5	5	5
Post	Intervention			16	45.5	95	1902	270.3	80.02	60.65	19	22.57	11.16	12.77	9.44	413.9	466.7	401	713.3	27.65	4	5	5	4	4	5	4	5	5	4	5	5	4	5	5	5	2	5	5	5	5	4	4	4	3	5	4	4	4
Pre	Intervention	79.1	66.97	14.3	44	88	1843	197.4	123.7	62.34	26	18.97	10.13	14.16	10.8	215.8	36.35	558.2	398.5	8.41	5	5	5	4	4	4	5	5	5	5	5	5	5	5	5	2	5	5	4	5	5	5	5	4	4	4	4	4	4
Post	Intervention			14.61	45	90	2318	235.5	135.3	86.92	32	14.34	14.09	19.71	18.7	410.1	31.21	473.5	343.8	17.09	4	5	4	4	4	4	4	4	5	4	5	5	5	4	4	3	3	5	5	5	5	4	4	4	4	4	3	3	4
Pre	Intervention	128.2	34.71	13.3	39.5	103	1976	253.3	69.31	81.43	26	18.09	31.54	13.94	5.71	241.7	94.26	324.3	312.8	12.9	2	2	3	2	5	4	3	2	4	3	5	4	5	4	4	2	4	5	4	5	5	4	4	2	2	2	2	2	3
Post	Intervention			13.5	40	104	2489	256.3	92.54	127.1	44	37.43	27.11	17.63	14.28	430.1	94.14	188	378	13.51	3	4	2	3	4	2	2	2	3	3	3	4	3	4	4	4	4	4	4	4	5	3	3	2	2	3	2	3	3
Pre	Intervention	109.5	57.15	12.6	37.7	52	1342	185.7	63.45	41.19	13	13.15	10.62	10.75	4.77	172.3	48.25	655.7	378.7	9.01	4	4	2	4	4	4	4	4	4	3	2	4	4	4	4	4	4	4	4	4	5	4	4	5	5	5	4	5	4
Post	Intervention			12	37	50	1691	215.5	68.35	72.63	19	14.37	30.55	12.8	5.09	189.9	76.31	445.1	294.8	13.63	4	4	2	4	4	4	4	4	4	4	4	4	5	5	5	5	5	5	5	5	5	4	4	5	5	5	5	5	5
Pre	Intervention	104.8	67.68	12.6	37.5	62	2196	410	78.23	29.16	7	6.21	5.46	22.39	7.18	456.9	50.54	292.8	458.4	24.93	4	5	5	5	4	4	4	4	4	4	4	2	2	5	5	5	5	5	5	5	5	5	4	5	5	5	5	5	5
Post	Intervention			13	38	63	3370	375	90.34	97.98	21	19.68	9.84	16.05	9.84	145.1	57.38	436.1	1015	16.28	4	5	4	5	5	5	4	5	5	5	5	5	5	5	5	5	5	5	5	5	5	4	5	5	5	5	5	5	5
Pre	Intervention	107.1	65				2174	225.2	118.3	97.05	41	24.17	23.64	19.91	6.83	291.7	110.2	220.9	921.9	15.97	5	5	4	5	5	5	4	4	5	5	5	5	5	5	5	3	5	5	5	5	5	5	4	5	3	4	5	4	4
Post	Intervention						1188	155.6	58.74	41.38	12	13.68	6.23	25.6	10.5	84.76	89.58	137.3	614.4	6.95	4	4	4	4	4	4	4	4	4	4	5	5	4	5	5	3	5	5	5	5	5	5	5	5	4	5	4	5	5
Pre	Intervention	120.7	44.33	12.3	37.7	66	1141	175.2	33.79	38.84	9	13.68	12.62	9.42	5.87	314.5	77.14	73.59	534.6	13.83	3	4	4	3	4	4	2	4	4	4	5	4	4	5	5	4	5	5	5	5	5	5	5	5	5	5	5	5	5
Post	Intervention			13.5	38	69	2091	257	114.2	69.51	21	26.54	14.21	11.2	13.89	295.8	208.1	804.7	1328	16.03	4	3	4	5	4	5	4	4	4	4	5	5	5	5	5	5	5	5	5	5	5	5	5	3	4	4	5	5	5
Pre	Intervention	119.4	58.11	14.5	43	95	2563	347.2	109.5	82.93	26	26.01	17.04	12.87	10.43	152.8	54.82	466.6	632	12.16	4	4	2	3	5	4	2	4	5	4	5	5	5	5	5	5	5	5	5	5	5	2	2	4	4	5	4	3	4
Post	Intervention			15	47	98	3452	421	97.1	117.8	39	21.56	39.32	17.6	8.15	257.1	145.9	404.2	814	11.64	4	4	2	3	5	4	2	4	5	4	5	5	5	5	5	5	5	5	5	5	5	2	2	4	4	5	4	3	4
Pre	Intervention	106	54.74	14.5	43.4	65	2042	206	90.53	96.18	31	29.27	12.03	18.23	12.48	299.3	36.59	614.9	875.8	16.5	1	1	3	3	4	4	2	2	3	4	1	4	4	1	4	2	4	5	4	5	5	4	4	5	5	5	4	3	5
Post	Intervention			15.1	44.5	74	1895	228.5	70.81	81.97	23	14.04	39.44	12.41	5.75	158.3	102.6	69.36	236.6	17.22	3	4	4	1	2	2	2	2	3	3	3	4	4	5	1	5	4	5	5	5	5	2	2	5	5	4	4	3	3
Pre	Intervention	99.1	62.54	13.5	41	72	1924	315	57.94	51.25	13	16.96	5.45	42.77	8.36	263.3	365.3	134.6	1064	37.11	2	5	2	3	3	4	2	2	3	2	5	5	5	5	5	5	5	5	4	5	5	4	3	2	3	4	4	2	4
Post	Intervention			12.5	40	68	2049	293.1	65.65	70.81	20	22.6	15.75	13.13	8.82	163.5	22.74	203.9	752.7	12.3	2	5	4	4	5	4	4	4	4	4	5	5	5	5	5	5	5	5	5	5	5	4	4	5	4	5	3	5	5
Pre	Intervention	135.3	50.57	13.5	41.5	125	1047	144.1	48.18	35.99	8	5.82	9.66	10.93	4.26	377.4	49.42	291.8	252.7	16.05	4	5	5	5	5	5	5	5	5	5	5	5	5	5	5	5	5	5	5	5	5	5	5	5	5	5	5	5	5
Post	Intervention			14.5	42.5	133	1401	195.3	55.74	49.18	14	11.2	18.8	7.88	7.64	312	218.7	467.5	302.8	18.02	4	5	4	5	5	5	4	4	4	4	5	5	5	5	5	4	5	5	5	5	5	5	5	5	4	4	4	4	5
Pre	Intervention	96.9		12.6	38.3	135	2163	266.7	80.97	87.7	26	22.33	32.33	17.25	10.61	206.9	94.89	272.3	670.2	9.68	2	5	5	4	5	5	4	5	5	4	5	5	5	5	5	2	5	5	5	5	5	5	3	5	5	5	5	5	5
Pre	Intervention	120.2	51.89	13.1	39.2	47	2012	225	115.9	69.09	29	22.69	8.32	21.14	16.82	257.8	60.65	464.1	366.5	6.18	2	2	2	5	5	4	4	4	4	4	4	3	4	5	5	4	5	5	5	5	5	4	2	5	4	5	5	5	5
Pre	Intervention	118.4	47.44	11.5	37.3	38	2138	262.7	73.9	90.87	21	24.11	25.14	8.09	9.07	187.2	50.06	354.6	834.7	8.19	4	4	2	4	4	5	2	5	4	3	5	2	4	5	5	5	4	4	5	5	5	4	4	2	2	2	2	2	2
Post	Intervention			12.3	38.7	48	1554	190.6	81.87	62.63	13	13.9	18.38	10.82	5.88	134	88.9	238.9	750.9	7.59	2	5	4	2	2	2	2	2	2	2	4	4	3	4	4	5	4	5	5	5	5	3	3	2	3	2	2	2	2
Pre	Intervention	101	48.12	13.5	39.8	29	1814	278	53.81	60.92	14	21.34	6.24	8.8	3.18	237.4	217.7	141.4	597.5	14.99	4	4	4	5	4	4	4	3	4	4	5	4	4	5	5	5	5	5	5	5	5	5	5	4	4	4	4	4	3
Post	Intervention			13	39.6	30	1341	210.1	41.61	52.98	16	22.17	10.67	7.62	4.25	304.3	225	221.4	661.6	12.65	4	4	3	5	4	4	4	2	4	4	5	4	4	4	5	5	5	5	5	5	5	5	5	5	5	5	5	5	5
Pre	Intervention	93.1	61.59	13.5	41.1	42	1830	228.3	65.88	76.15	29	27	11.92	12.75	8.74	204.6	25.06	634.7	719.1	11.63	2	4	2	4	4	4	4	4	4	3	4	4	4	5	5	5	5	5	4	5	5	4	4	4	4	4	4	3	4
Post	Intervention			13.1	42.3	47	1707	253.3	72.53	49.65	16	17.97	8.93	14.5	8.03	331.1	243	404.7	553.2	24.54	4	4	2	4	4	3	3	2	4	4	4	4	4	5	5	4	5	5	5	5	5	3	3	4	5	5	4	4	4
Pre	Intervention	129.9	49.18	11.8	34.2	49	1677	198.5	59.48	74.31	20	19.98	17.84	11.4	7.71	229.4	31.88	205.8	823.7	11.83	1	2	5	5	5	4	4	4	5	5	5	5	5	5	5	5	5	5	5	5	5	5	5	4	5	5	4	5	5
Post	Intervention			12.1	34.8	51	1850	230.2	81.15	69.75	22	21.89	19.3	12.5	9.17	265.3	123.9	253	862.8	15.09	4	4	3	4	4	3	3	2	4	3	4	4	4	5	5	4	3	5	5	5	5	5	5	5	4	4	4	5	4
Pre	Intervention	106.4	63.37	13.3	39.5	48	1839	217	44.74	93.71	23	13.76	37.45	16.05	5.04	174.9	44.75	208.9	320.7	16.54	2	4	2	4	4	4	4	4	4	4	4	4	4	2	2	4	2	5	5	5	5	4	4	4	4	4	4	4	4
Post	Intervention			13.4	38	49	1715	220.1	66.12	64.98	23	20.07	17.62	18.2	9.67	375.6	19.92	140.3	552.4	13.86	4	4	4	4	4	4	4	4	4	4	2	4	2	2	4	4	4	4	4	4	5	4	4	5	5	5	4	4	4
Pre	Intervention	126					1916	250.8	73.06	72.87	27	29.83	8.31	11.87	11.81	145.4	43.22	404.9	741.3	13.54	4	2	2	4	4	4	4	2	2	3	2	2	2	4	4	4	4	4	4	4	4	3	3	2	2	2	4	4	4
Pre	Intervention	150.1	62.76	16.8	48.7	93	2145	305.8	76.79	72.15	25	24.16	13.78	11.97	11.56	195	272.7	250.5	878.9	12.15	1	5	4	1	1	5	1	1	1	1	5	4	5	1	1	1	1	5	3	5	4	1	1	1	1	3	1	1	1
Post	Intervention			16.4	48	90	1517	170	79.08	64.33	22	24.56	12.71	14.58	12.08	314.3	171.1	273.5	810.3	16.09	3	5	4	1	1	1	3	2	1	1	5	5	5	3	2	1	1	2	2	3	3	1	1	1	1	1	1	1	1
Pre	Intervention	114.1	55.96	13	37	60	2131	280.7	87.06	75.2	14	19.94	4.08	9.83	7.37	162.9	26.98	232.7	653	10.3	5	5	4	4	5	5	3	4	4	5	5	4	4	5	5	5	5	5	5	5	5	5	5	4	4	4	4	4	4
Post	Intervention			11.5	35.4	61	1703	215.5	90.4	58.96	15	12.47	8.41	12.64	4.3	99.92	16.21	654.5	683.5	5.51	4	5	4	4	4	4	3	5	4	4	1	5	3	5	5	5	5	5	4	5	5	5	5	4	4	4	4	4	4
Pre	Intervention	109.9	40.52	14.1	42.1	80	1098	136.3	55.01	38.99	11	14.52	9.28	13.03	6.04	439.8	75.5	346.7	503.1	11.36	5	5	5	4	5	5	4	4	4	4	5	5	4	5	5	5	5	5	5	5	5	5	5	2	4	2	3	3	3
Post	Intervention			14.5	40.2	109	1121	146.1	57.18	41.78	11	11.23	15.26	15.4	4.26	256.3	191	401	418.3	15.04	4	5	4	1	1	1	4	4	4	5	1	5	3	2	5	5	4	5	5	5	5	3	3	5	2	4	5	5	5
Pre	Intervention	105.6	51.48	11.7	36.9	81	2520	338.6	89.35	91.1	33	24.16	25.62	18.85	9.15	209.8	49.25	251.4	657	9.98	4	3	4	3	5	4	3	4	4	4	4	3	4	5	5	3	5	5	5	5	5	5	4	5	5	4	5	4	5
Post	Intervention			12.5	35.5	85	1234	185	50.55	41.36	14	11.25	9.42	11.61	5.86	399.9	124.3	110.6	270.3	19.52	4	4	3	5	5	4	4	4	4	4	4	4	4	4	4	3	4	5	4	4	5	4	4	5	4	4	4	5	5
Pre	Intervention	153.6	51.38	12.3	38.7	48	4115	76.48	76.48	29.97	8	7.87	8.88	18.66	3.33	238.7	57.25	29.97	18.66	10.61	1	5	3	5	5	5	5	5	5	4	5	3	1	5	5	2	5	5	5	5	5	4	5	5	5	5	5	5	5
Pre	Intervention	94.6	65.98	12.3	37.1	98	2826	344.1	101.7	119.9	20	36.1	10.85	13.86	10.08	184.7	23.03	727.1	1326	10.74	5	5	5	4	4	4	5	5	5	5	5	5	5	5	5	5	5	5	5	5	5	5	5	5	5	5	5	5	4
Post	Intervention			12.6	37	163	2033	263.6	117.11	82.19	18	22.94	4.03	14.85	8.9	138.1	100.7	415.6	539.7	11.57	4	4	4	4	5	4	5	5	5	5	5	4	5	5	5	5	5	5	5	5	5	5	5	4	4	5	5	5	5
Pre	Intervention	139.1	46.49	14	41	98	2633	307.2	109.4	110.3	31	29.25	15.33	16.41	11.64	225.8	103.9	288.8	780	15.34	4	1	2	4	3	3	2	3	2	4	4	4	2	5	5	4	3	5	5	5	5	4	3	2	2	2	3	4	2
Post	Intervention			14.3	45.5	98	3347	436.7	95.61	145.5	40	22.99	15.1	18.16	8.78	308.6	283.7	425.6	947.3	21.86	3	5	2	3	4	3	4	3	5	4	5	5	4	2	4	5	2	5	5	5	5	4	5	2	5	5	5	5	3
Pre	Intervention	101.7	42.86	15.8	45	96	2822	434.5	91.2	82.91	21	20.72	11.25	22.87	6.65	305.8	62.33	134.6	461	9.21	3	2	3	4	4	4	4	4	4	4	4	4	4	4	4	4	4	4	4	4	4	3	3	4	4	4	4	4	4
Post	Intervention			16.1	45.9	98	3133	384.9	108.4	130.6	43	44.26	17.22	21.53	14.84	306.3	145.8	367.6	634.6	12.75	4	5	2	4	2	4	1	4	4	4	4	2	4	5	5	4	5	5	5	5	5	4	4	5	5	5	4	2	4
Pre	Intervention	111.5	39.13	11.5	36.2	30	1684	239.9	71.68	49.91	15	13.85	13.23	9.98	6.98	192.8	63.92	220.3	396.4	9.15	4	2	2	4	5	5	4	4	4	4	5	5	4	5	5	5	5	5	5	5	5	5	5	5	4	5	5	5	5
Post	Intervention			13	41	87	1741	195	81.91	76.05	19	36.45	13.73	9.95	6.54	152.1	59.23	242.1	439.7	7.82	4	5	4	4	5	4	3	2	4	4	5	5	5	5	5	5	5	5	5	5	5	5	5	5	4	4	5	5	5
Pre	Intervention	112.2	48.6	12.4	39.4	140	1628	219.5	59.04	59.87	18	14.4	9.89	14.56	6.05	218.1	188.4	629.9	575	9.39	2	5	4	5	4	4	2	5	5	4	5	4	5	5	5	1	5	4	5	5	5	2	2	4	5	5	4	4	5
Post	Intervention			12.2	37.2	149	1866	182.5	84.3	88.94	27	26.11	26.95	17.22	10.72	179.4	49.23	355.4	730.3	10.54	4	5	4	4	4	4	5	5	2	4	4	4	4	5	5	4	5	5	4	5	5	4	5	5	5	5	4	4	4
Pre	Intervention	138.4	51.96	16.6	47.5	40	1566	247	46.89	45.54	23	10.66	6.99	12.97	5.44	126.9	109.9	58.12	573.2	9.89	3	5	5	4	5	4	5	5	5	3	5	5	5	5	5	1	5	5	5	5	5	4	4	2	4	1	2	2	2
Post	Intervention			16	48	66	1426	170	89.89	48.5	19	14.38	10.58	13.64	7.18	419	203	202.5	438	17.6	5	3	5	1	5	5	3	5	4	3	5	1	5	5	5	5	5	5	5	5	5	5	5	1	1	1	3	3	3
Pre	Intervention	108.3	57.66	11.6	34.8	77	2179	77.05	184.8	121.5	50	45.64	11.12	18.98	32.15	172.3	37.27	460.8	380.8	3.1	4	4	4	5	5	4	5	4	4	4	5	5	5	5	5	5	5	5	5	5	5	4	4	5	5	5	4	5	5
Post	Intervention			12.2	36.3	47	2056	156.2	80.69	80.53	24	30	11.46	22.2	8.2	204.5	60.6	287.2	918	9.01	4	2	2	4	4	4	4	5	2	4	5	5	5	5	5	5	5	5	5	5	4	5	5	5	5	5	4	4	4
Pre	Intervention	91.4	41.97	14.7	44.6	100	824.9	97.28	37.29	31.92	10	15.45	2.74	6.09	5.47	119.8	7.91	111.3	410.3	5.06	2	4	3	1	2	2	4	2	2	3	2	2	1	2	1	5	5	2	2	2	1	5	5	5	4	4	4	4	4
Post	Intervention			14	44	123	1519	165	70.5	47.37	16	21.73	3.56	9.02	8.87	156.6	92.96	203.3	497	10.87	2	4	3	1	2	2	4	2	2	3	2	2	1	2	1	5	5	2	2	2	1	5	5	5	4	4	4	4	4
Pre	Intervention	115.2	50.83	15.5	44	97	1454	236.6	41.14	43.31	10	21.26	7.25	7.61	5.56	249.4	185.1	110.2	897.2	17.67	5	5	4	5	4	5	5	5	5	5	5	5	5	5	5	5	4	5	5	5	5	5	5	4	4	4	4	4	4
Post	Intervention			15.9	45.5	118	1440	137.1	62.55	74.29	29	25.12	13.43	10.65	10.28	331	130.1	234.2	637.5	16.45	4	5	5	3	5	4	5	5	4	4	5	5	5	5	5	1	5	5	5	5	5	5	4	4	4	4	4	4	4
Pre	Intervention	89.7	59.59	12.8	37	80	1780	203.5	74.89	77.62	26	23.47	23.81	15.85	7.2	131.6	24.12	268.8	680.5	9.28	4	5	4	5	5	5	5	4	5	5	1	2	2	5	3	1	5	5	5	5	5	5	5	3	3	4	5	5	5
Post	Intervention			12.5	36	84	2287	259	94.36	98.63	33	35.13	22.2	18.5	10.14	318.5	58.33	808.6	933.3	15.89	2	5	5	5	5	5	5	5	5	5	5	5	5	5	5	3	5	5	5	5	5	5	5	5	5	5	5	5	5
[truncated: 97 more columns]
